# Supplementary material for: Association of Hypoxia-Inducible Factor-2 Alpha Gene Polymorphisms with the Risk of Hepatitis B Virus-Related Liver Disease in Guangxi Chinese: A Case-Control Study
Source: PLoS One. 2016 Jul 6;11(7):e0158241. doi: 10.1371/journal.pone.0158241 (PMC4934873; doi:10.1371/journal.pone.0158241)
Supplement: S2 File — (XLS) [file pone.0158241.s002.xls]

## Sheet: Control
Group	Gender	Age	ethnicity	BMI	Tobacco smoking	Alcohol drinking	rs6715787	rs13419896
Group：1 healthy controls, 2 chronic hepatitis B (CHB), 3 liver cirrhosis (LC), 4 hepatocellular carcinoma (HCC); Gender：1 male 2 female; Ethnicity:0 Zhuang,1 Han,2 Others; Tobacco smoking:1Yes,2No; Alcohol drinking:1Yes,2No; Genotype of HIF-2a rs6715787:1 GG; 2 CC; 3 GC; Genotype of HIF-2a rs13419896:1 AA; 2 GG; 3 GA.
1	1	60	0	19.0311	0	0	2	2
1	1	59	1	22.6667	0	0	3	1
1	0	57	0	22.5981	0	0	3	3
1	0	56	0	25.7117	1	1	1	1
1	0	56	1	22.231	0	0	3	1
1	1	55	0	19.9432	1	1	3	1
1	1	54	1	25.0995	0	1	3	2
1	0	52	1	36.2959	0	0	2	2
1	1	52	0	28.441	0	1	2	1
1	0	51	0	20.7008	0	0	3	2
1	1	51	0	17.5781	0	0	2	2
1	1	51	1	23.8751	0	0	3	3
1	0	51	2	25.2826	0	1	2	2
1	0	43	1	21.2585	0	1	3	1
1	0	43	0	24.2424	0	0	2	2
1	0	41	0	22.8374	0	0	3	1
1	1	38	1	24.0346	0	0	2	1
1	1	36	0	19.1358	1	0	2	3
1	1	60	1	20.3125	0	0	3	1
1	1	59	1	20.5499	0	0	1	2
1	1	59	1	28.3447	0	0	2	1
1	1	58	0	23.1084	0	0	3	1
1	1	58	0	18.0697	1	0	3	2
1	0	54	1	25.0995	0	0	3	1
1	1	54	0	19.5918	0	0	3	1
1	0	52	0	23.7654	0	0	3	1
1	1	51	1	31.1846	0	0	2	3
1	0	49	0	22.4059	0	1	3	2
1	0	47	1	27.3438	0	0	3	1
1	0	46	0	27.3438	1	0	3	1
1	1	46	0	21.2585	1	0	3	2
1	1	45	0	22.6347	0	0	3	2
1	0	44	1	18.8189	1	1	2	1
1	0	44	1	20.7612	0	0	3	1
1	1	43	0	20.7612	0	0	2	1
1	1	43	1	25.9516	0	0	3	2
1	1	42	1	31.1846	0	0	3	1
1	0	42	0	18.6122	1	1	2	1
1	0	42	1	17.9418	0	0	2	1
1	0	42	0	19.052	1	0	2	2
1	0	41	0	21.9138	0	0	3	2
1	0	41	1	17.6254	0	0	3	1
1	1	40	1	20.3428	0	0	2	1
1	1	39	0	20.2422	0	1	2	3
1	1	57	0	20.2422	0	0	3	1
1	0	38	0	20.9573	1	1	2	2
1	0	37	0	21.2963	0	0	2	2
1	0	37	1	23.0546	1	0	3	2
1	0	37	0	20.6667	0	0	1	1
1	0	36	0	17.1875	0	0	2	1
1	0	35	1	19.8804	1	1	3	2
1	0	35	0	21.3039	0	0	3	1
1	1	35	0	18.0841	1	1	3	3
1	0	54	1	17.9282	0	0	2	1
1	0	57	0	17.9982	1	0	3	2
1	0	54	1	20.7612	0	0	3	2
1	1	52	2	24.8777	0	0	2	1
1	1	39	0	21.5645	1	0	3	2
1	0	37	0	24.4444	0	0	2	1
1	1	50	1	23.8087	0	1	3	1
1	0	35	2	21.2306	0	0	3	2
1	1	50	1	20.4294	0	0	3	2
1	1	48	0	18.3655	0	1	3	2
1	1	49	1	22.4913	1	0	2	2
1	1	48	1	18.9292	1	0	3	2
1	0	53	1	26.6728	0	1	2	1
1	1	52	0	20.5693	1	0	2	1
1	1	50	0	24.093	0	1	2	1
1	1	51	1	21.2585	0	0	3	1
1	0	53	2	19.0311	1	1	2	2
1	1	43	1	21.4876	0	0	3	2
1	1	37	0	20.1092	1	1	2	2
1	0	53	1	25.5859	0	0	2	2
1	0	51	0	22.9481	1	1	3	2
1	1	57	1	22.2291	0	1	3	3
1	1	47	1	17.7154	0	0	2	1
1	0	40	0	20.7612	0	1	3	2
1	1	41	0	17.9282	1	1	3	1
1	0	35	1	22.8889	0	0	3	1
1	0	46	0	21.3593	0	0	2	1
1	0	47	1	27.1816	0	0	3	1
1	0	43	0	24.2215	1	0	3	1
1	0	47	1	24.7721	0	0	3	2
1	0	42	0	17.5278	0	0	3	1
1	0	45	1	17.9688	0	0	2	1
1	1	37	1	15.9439	0	0	3	3
1	0	36	0	18.9069	0	0	2	2
1	1	35	0	21.7993	1	0	3	2
1	1	56	0	22.4609	0	1	2	2
1	0	46	0	20.7969	0	0	3	1
1	1	36	0	24.1672	0	1	2	1
1	0	38	0	19.721	0	1	3	2
1	0	44	0	19.1327	1	0	3	1
1	0	43	1	24.4898	0	0	3	3
1	0	45	0	24.4898	0	1	3	1
1	1	49	0	24.4898	0	0	2	2
1	1	52	1	24.4418	1	0	3	1
1	1	37	1	19.0311	0	0	2	2
1	1	46	0	22.6667	0	1	2	1
1	1	49	0	22.5981	0	0	2	1
1	1	51	1	25.7117	1	1	3	1
1	1	49	0	22.231	1	1	3	2
1	0	36	0	19.9432	0	0	3	1
1	1	59	1	25.0995	1	0	3	2
1	1	36	0	36.2959	0	0	2	2
1	1	51	0	28.441	0	0	3	2
1	1	52	1	20.7008	1	1	2	1
1	1	52	0	17.5781	0	0	2	1
1	1	54	0	23.8751	1	1	3	1
1	1	50	1	25.2826	0	0	3	3
1	0	42	0	22.9854	1	0	3	1
1	1	42	1	26.2188	0	0	1	2
1	0	44	2	21.2585	0	0	2	1
1	0	45	0	24.2424	1	0	3	2
1	1	54	0	22.8374	0	0	2	1
1	0	41	2	24.0346	0	0	3	2
1	0	39	1	24.4646	0	0	2	1
1	1	40	1	19.1358	0	0	3	2
1	0	42	0	20.3125	0	1	3	3
1	1	43	1	20.5499	1	0	3	1
1	1	48	1	28.3447	1	0	3	1
1	0	45	1	23.1084	0	0	3	1
1	1	52	0	18.0697	0	1	3	3
1	1	54	0	25.0995	0	0	3	3
1	1	53	1	19.5918	1	1	3	1
1	0	54	0	23.7654	1	1	2	1
1	0	56	0	23.255	0	0	3	2
1	1	56	1	31.1846	1	0	3	3
1	0	57	0	22.6347	0	0	3	1
1	0	59	1	24.3418	1	1	3	1
1	1	36	0	27.3438	0	0	3	1
1	1	36	0	27.3438	1	1	1	1
1	1	48	1	21.2585	0	0	2	1
1	0	38	0	22.6347	1	0	3	1
1	0	38	1	18.8189	0	0	2	1
1	1	38	2	20.7612	0	0	3	1
1	0	39	0	20.7612	1	0	3	2
1	1	39	0	25.9516	0	0	3	2
1	1	39	1	31.1846	0	1	2	1
1	1	40	2	18.6122	0	0	2	2
1	0	41	1	22.9418	0	0	3	2
1	0	42	1	19.052	0	0	3	2
1	1	43	1	17.6254	1	0	2	2
1	1	43	1	20.3428	1	0	3	2
1	1	44	1	20.2422	0	0	3	2
1	1	48	0	20.2422	0	1	2	2
1	1	48	0	19.3792	0	0	2	1
1	0	49	1	20.9573	1	1	1	1
1	1	50	0	21.2963	1	1	2	1
1	0	50	0	23.0546	0	0	3	1
1	1	51	1	14.6667	1	0	2	2
1	1	51	0	17.1875	0	0	3	1
1	1	53	0	19.8804	0	0	3	2
1	0	53	0	18.0841	0	0	3	1
1	1	57	0	22.9282	1	1	2	2
1	1	57	1	17.9982	0	0	2	2
1	1	58	0	20.7612	1	0	3	2
1	1	59	1	24.8777	0	0	3	1
1	1	56	2	21.5645	0	0	1	1
1	1	42	0	24.4444	1	0	3	2
1	0	44	0	23.8087	0	0	2	2
1	1	54	1	21.2306	0	1	3	2
1	1	50	1	20.4294	0	0	2	1
1	0	46	1	22.3655	0	0	3	1
1	0	43	0	22.4913	0	1	1	1
1	1	42	1	18.9292	1	0	3	1
1	1	51	1	20.5693	0	0	2	2
1	1	59	0	24.093	0	1	3	1
1	1	46	1	21.2585	1	1	2	1
1	1	51	0	19.0311	1	1	3	1
1	1	46	0	21.4876	0	0	2	2
1	1	50	0	25.5859	0	0	2	1
1	0	52	0	24.093	0	0	3	1
1	1	59	1	22.9481	1	1	2	1
1	0	50	0	22.2291	0	0	3	2
1	1	60	0	22.7154	1	1	3	2
1	1	42	1	20.7612	0	0	2	2
1	0	43	2	22.8889	0	0	2	2
1	0	38	0	26.9982	1	0	1	1
1	1	41	0	21.3593	0	0	2	1
1	1	50	1	27.1816	0	1	2	2
1	0	48	2	24.2215	0	0	2	2
1	1	47	1	24.7721	0	0	3	2
1	0	44	1	17.5278	0	0	3	2
1	0	35	0	22.9688	0	1	3	1
1	0	44	1	31.8244	1	0	2	2
1	1	58	1	15.9439	1	0	3	1
1	0	39	1	18.9069	0	0	3	2
1	0	35	0	21.7993	0	1	3	1
1	1	55	0	22.4609	0	0	3	2
1	0	40	1	16.7969	1	1	3	1
1	0	38	0	24.1672	1	1	3	1
1	1	43	0	19.721	0	0	3	2
1	0	49	1	19.1327	1	0	1	3
1	1	35	0	24.4898	0	0	3	2
1	0	42	0	24.4898	0	0	2	1
1	0	49	1	24.4898	1	1	3	1
1	1	40	0	24.4418	0	0	3	2
1	0	60	0	23.0311	1	1	2	2
1	1	40	1	22.6667	0	0	3	1
1	0	46	0	22.5981	1	0	3	1
1	0	39	1	25.7117	0	0	3	2
1	1	45	2	22.231	0	0	1	1
1	0	50	0	23.9432	1	0	2	3
1	1	54	0	25.0995	0	0	2	2
1	1	50	1	36.2959	0	1	3	2
1	1	54	2	28.441	0	0	2	1
1	1	44	1	20.7008	0	0	2	1
1	1	59	1	23.5781	0	0	2	1
1	1	51	0	23.8751	0	1	3	2
1	1	43	1	25.2826	1	0	3	1
1	0	39	1	22.9854	1	0	3	2
1	1	35	1	26.2188	0	0	3	1
1	0	49	0	24.2424	0	0	2	1
1	1	45	1	22.8374	1	1	3	1
1	0	43	0	17.5431	1	1	2	1
1	0	36	0	24.0346	0	0	3	1
1	1	41	1	24.4646	1	0	3	2
1	0	42	0	20.1358	0	0	2	2
1	1	47	0	20.3125	0	0	2	2
1	1	45	1	20.5499	1	1	2	2
1	1	47	0	28.3447	0	0	3	1
1	1	53	0	23.1084	1	1	2	2
1	0	56	0	22.49	0	0	3	1
2	1	50	0	19.0311	0	1	3	1
2	0	26	1	22.6667	0	0	2	1
2	1	44	0	22.5981	0	0	3	2
2	1	51	0	25.7117	1	1	3	2
2	1	47	1	22.231	0	0	3	1
2	1	42	0	19.9432	1	1	3	3
2	1	35	1	25.0995	0	1	3	2
2	1	28	1	36.2959	0	0	2	1
2	1	34	0	28.441	0	1	1	2
2	1	38	1	20.7008	0	0	2	1
2	1	27	0	17.5781	0	0	3	1
2	1	71	1	23.8751	0	0	3	2
2	1	33	2	25.2826	1	1	2	2
2	1	20	0	22.9854	0	0	3	1
2	1	37	0	26.2188	1	1	3	1
2	1	36	1	21.2585	1	1	3	2
2	1	40	0	24.2424	1	0	2	2
2	1	30	0	22.84	0	0	2	1
2	0	29	0	17.5431	0	0	3	2							0
2	0	51	1	24.0346	0	0	3	2
2	1	47	1	24.4646	1	1	3	3
2	1	39	1	19.1358	1	1	2	1
2	1	31	1	20.3125	0	0	3	1
2	1	27	1	20.5499	0	0	3	1
2	1	38	1	28.3447	0	0	3	1
2	1	29	1	23.1084	1	1	3	1
2	1	60	1	18.0697	1	1	3	2
2	1	30	1	25.099	1	1	3	2
2	1	33	0	19.5918	0	0	3	2							1
2	1	33	0	23.7654	0	0	2	2
2	1	31	1	23.255	0	1	2	2
2	0	58	1	31.1846	0	0	3	2
2	0	44	0	22.6347	0	0	3	2
2	1	34	0	22.4059	0	1	3	2
2	0	38	1	24.3418	0	0	3	2
2	0	34	1	27.3438	0	0	2	3
2	0	44	0	19.1111	0	0	2	3
2	1	24	1	21.2585	1	0	2	2
2	0	44	0	22.6347	0	0	3	1
2	1	63	1	18.8189	1	1	2	1
2	1	39	1	20.7612	0	1	3	2
2	1	43	1	21.4536	0	0	3	1
2	1	34	1	25.9516	0	1	3	1
2	0	58	1	31.1846	0	0	3	2
2	1	24	1	18.6122	1	1	3	1
2	0	20	1	17.9418	0	0	1	2
2	1	33	0	19.052	1	1	1	1
2	0	18	0	21.9138	0	0	2	2
2	0	31	1	17.6254	0	0	2	2
2	0	17	1	20.34	0	0	3	1
2	1	22	0	20.2422	1	1	3	2
2	1	33	1	19.3792	1	1	3	2
2	1	23	0	20.9573	1	1	2	1
2	1	30	0	21.2963	0	0	3	2
2	1	63	1	23.0546	1	0	3	2
2	1	15	0	14.6667	0	0	2	1
2	0	60	0	17.1875	0	0	2	2
2	1	66	1	19.8804	1	1	3	1
2	1	28	0	18.0841	1	1	2	1
2	1	41	1	17.9282	0	0	3	1
2	1	22	0	17.9982	1	1	2	2
2	0	23	2	24.8777	0	0	3	2
2	1	40	0	21.5645	1	1	3	2
2	0	34	0	24.4444	0	0	3	1
2	1	45	1	23.8087	1	1	3	3
2	0	40	2	21.2306	0	0	3	2
2	0	43	1	21.3593	0	0	3	2
2	0	32	1	20.4294	0	0	3	1
2	1	37	0	18.3655	0	1	3	2
2	1	39	1	22.4913	1	1	2	2
2	1	18	1	18.9292	1	1	3	1
2	1	47	1	26.6728	0	1	2	2
2	1	33	1	20.5693	1	0	2	1
2	1	41	0	24.093	1	1	2	2
2	1	33	1	21.2585	0	0	3	2
2	1	51	1	21.2585	0	0	3	1
2	1	33	2	19.0311	1	1	3	1
2	1	36	1	21.4876	0	1	3	2
2	1	29	0	20.1092	1	1	2	1
2	1	34	1	25.5859	1	1	2	1
2	1	41	0	24.093	1	1	2	2
2	1	51	0	22.9481	1	1	3	1
2	1	37	1	22.2291	0	1	3	1
2	1	41	1	17.7154	0	0	3	1
2	1	25	1	20.7612	0	1	3	2
2	1	43	1	25.8166	0	0	2	3
2	1	56	0	17.9282	1	1	3	2
2	0	48	1	22.8889	0	0	2	2
2	0	36	1	26.9982	0	0	3	1
2	0	27	0	21.3593	0	0	3	2
2	0	54	1	27.1816	0	0	2	1
2	1	32	0	24.2215	1	1	2	1
2	1	23	1	24.7721	0	1	2	3
2	0	29	0	17.5278	0	0	2	2
2	1	37	1	17.9688	0	0	3	1
2	1	41	1	31.8244	1	1	3	2
2	0	45	1	15.9439	0	0	2	3
2	1	33	0	18.9069	1	1	1	1
2	1	51	1	21.7993	1	1	3	2
2	1	30	0	22.4609	1	1	2	2
2	1	31	0	16.7969	0	1	3	1
2	1	32	1	24.1672	1	1	2	1
2	1	37	0	19.721	0	1	2	1
2	1	59	0	19.1327	1	1	2	1
2	1	48	1	24.4898	1	1	3	3
2	1	23	0	20.96	1	1	3	1
2	1	51	1	24.44	1	0	2	3
3	1	47	1	21.79	1	0	3	2
3	1	38	1	21.7993	0	0	3	1
3	1	30	0	20.898	1	1	1	1
3	1	77	1	23.8751	0	0	1	2
3	0	60	0	17.1875	0	0	2	2
3	1	39	1	19.257	1	0	2	1
3	1	66	1	20.36	1	0	2	2
3	1	53	1	25.3515	0	0	2	2
3	0	68	0	24.0346	0	0	2	1
3	1	38	1	26.398	1	1	2	1
3	1	61	0	17.5771	1	1	3	1
3	1	53	0	17.58	1	0	2	1
3	1	39	0	23.4375	0	0	3	1
3	1	63	1	24.7252	1	0	2	1
3	1	44	1	23.03	1	0	1	1
3	1	53	0	26.6728	1	1	2	2
3	1	53	1	22.1453	0	1	3	2
3	1	45	0	38.9739	1	1	3	2
3	0	39	0	17.2879	1	0	3	2
3	1	47	1	19.487	0	1	1	1
3	0	64	1	25.2994	1	1	3	1
3	1	59	1	21.0077	1	1	3	2
3	1	36	2	30.7958	1	0	2	3
3	1	57	1	21.3878	1	1	3	1
3	1	43	0	18.0697	0	0	3	2
3	1	56	0	17.4515	1	0	3	3
3	0	43	1	17.0874	0	0	2	2
3	1	46	1	21.2183	0	0	3	3
3	1	38	1	17.0068	0	1	3	2
3	0	38	2	25.0657	0	0	3	3
3	1	59	2	22.2656	1	0	3	2
3	1	60	0	24.0484	0	0	2	2
3	1	51	1	24.5675	1	0	2	2
3	0	41	0	26.0584	1	0	3	2
3	1	50	0	28.0404	1	1	2	2
3	1	39	1	27.5482	0	0	3	3
3	1	60	0	20.1956	1	0	3	1
3	0	39	1	19.1111	1	0	2	1
3	1	37	1	27.9904	1	1	2	1
3	1	32	1	18.6851	1	1	2	1
3	1	33	1	20.0692	0	0	3	1
3	1	52	0	21.875	0	0	3	2
3	1	44	0	0	1	0	3	3
3	1	41	1	20.9042	0	0	3	1
3	1	68	1	22.8624	0	0	2	1
3	1	63	1	24.7252	1	1	2	1
3	1	51	0	19.4674	0	0	3	3
3	0	59	1	27.8852	0	1	3	1
3	1	64	0	20.5761	1	1	3	1
3	1	31	0	24.7676	0	0	3	1
3	0	67	1	29.5525	1	0	2	2
3	1	45	0	27.9431	0	0	3	1
3	1	49	1	18.1252	0	0	2	1
3	1	61	1	21.4844	1	0	2	2
3	1	57	1	32.0461	1	1	3	1
3	1	48	1	26.4915	1	1	3	2
3	1	49	0	27.0416	1	0	1	1
3	0	65	0	24.8358	0	0	2	2
3	1	69	1	26.5731	0	1	3	2
3	0	28	0	17.6254	1	0	3	2
3	1	41	0	21.4844	0	0	3	1
3	1	37	1	23.8087	0	0	3	2
3	1	57	1	20.7612	0	0	2	3
3	1	48	1	18.6851	1	1	2	2
3	1	55	1	22.1591	1	1	3	2
3	1	47	1	32.872	0	0	2	2
3	0	77	0	17.8506	0	0	2	2
3	1	56	0	24.3025	1	0	1	2
3	0	55	1	29.5858	0	0	1	2
3	0	69	0	16.2331	0	0	1	1
3	1	26	1	21.5645	1	1	3	2
3	0	40	1	20.669	0	0	3	3
3	1	39	1	22.3214	0	1	2	2
3	1	46	0	24.3046	0	0	3	2
3	1	29	1	18.6851	1	1	2	1
3	1	71	1	19.7055	0	1	2	1
3	1	28	0	35.0112	1	1	1	1
3	1	41	0	21.875	1	1	3	2
3	1	49	1	24.8922	0	1	3	2
3	1	43	0	24.9135	1	1	2	2
3	1	50	0	27.2874	0	1	3	1
3	1	45	1	21.3039	0	0	2	1
3	1	38	1	25.1486	0	0	3	2
4	1	48	1	21.5139	0	0	2	2
4	0	22	0	19.8347	0	0	1	1
4	1	68	1	18.16	0	0	2	1
4	1	51	1	18.8189	0	1	2	2
4	1	48	0	25.9516	1	1	3	1
4	1	65	1	18.4265	1	1	1	1
4	1	62	0	18.3768	1	1	2	1
4	1	27	1	24.2215	0	0	3	1
4	1	51	1	23.8367	0	0	2	1
4	1	57	1	22.68	0	0	2	2
4	1	47	0	20.3125	1	1	2	2
4	0	32	0	20.1348	0	0	2	1
4	1	52	1	20.4152	1	1	2	3
4	1	49	1	20.7031	1	1	3	2
4	1	49	1	22.0386	0	0	2	2
4	1	43	1	22.4913	0	0	3	1
4	1	44	2	21.0077	0	1	3	2
4	1	58	2	22.8624	0	0	3	3
4	1	34	1	24.4898	0	0	3	2
4	1	45	1	22.5827	1	0	3	2
4	1	56	1	22.8374	0	0	3	1
4	1	47	1	20.5693	1	1	3	1
4	1	26	0	20.1995	0	0	3	3
4	1	50	1	24.2215	0	1	3	1
4	1	50	1	25.2595	0	0	2	1
4	1	54	1	18.8189	1	1	3	2
4	1	47	1	16.955	1	1	3	2
4	1	39	1	16.96	0	0	3	1
4	1	29	0	17.5781	1	1	3	1
4	1	65	1	19.4674	0	0	2	2
4	1	27	0	20.2812	1	1	3	2
4	1	49	1	23.533	0	0	1	2
4	1	43	0	22.0386	0	0	2	1
4	1	49	0	19.4674	0	0	2	3
4	1	39	1	24.0317	0	0	3	1
4	1	52	1	24.6755	0	0	2	2
4	1	40	0	19.3835	0	0	2	1
4	1	38	1	16.8296	1	1	2	2
4	1	69	1	24.7843	1	1	3	2
4	1	34	1	23.5479	1	1	3	1
4	1	41	1	19.487	0	0	2	2
4	1	68	0	20.9042	0	0	2	1
4	0	39	0	18.026	0	0	2	2
4	1	46	0	19.721	0	0	3	2
4	1	53	0	18.0697	1	1	3	2
4	1	40	0	17.301	0	0	3	1
4	1	56	0	20.7967	0	0	3	1
4	1	69	1	24.9649	0	0	2	2
4	1	50	0	22.0386	1	0	3	1
4	1	41	1	20.5289	1	0	3	1
4	1	56	1	19.1406	0	0	2	2
4	1	57	2	19.721	1	1	3	1
4	1	50	1	26.0617	0	0	2	1
4	1	63	1	24.3	0	0	1	1
4	1	48	0	23.815	0	0	3	1
4	1	34	0	21.3039	0	0	3	1
4	1	57	1	18.3655	0	0	3	3
4	1	43	0	22.0386	0	0	2	1
4	1	50	1	18.0697	0	0	2	2
4	1	52	1	16.0231	0	0	3	2
4	1	47	1	27.5482	0	0	2	1
4	1	32	0	27.2173	0	0	3	1
4	1	60	1	24.4646	0	0	3	2
4	1	29	1	22.7583	0	0	2	1
4	1	45	1	28.5156	0	0	3	2
4	1	39	0	34.8944	0	0	3	1
4	1	39	0	19.8347	0	0	3	2
4	1	59	0	23.4586	0	0	3	3
4	1	57	1	19.3772	0	0	3	2
4	1	59	1	0	0	0	3	2
4	1	74	1	21.9713	0	0	2	1
4	0	50	0	17.0656	0	0	3	1
4	1	40	1	24.47	1	1	2	1
4	1	53	1	20.5457	1	1	3	1
4	1	32	1	20.3704	0	0	3	1
4	1	35	1	19.4674	1	0	1	2
4	1	40	1	24.5675	0	1	3	1
4	1	55	1	24.4646	0	0	3	2
4	1	49	1	25.4028	1	0	3	2
4	1	56	1	21.4844	0	1	2	2
4	1	37	1	23.0469	0	1	3	1
4	0	49	0	22.81	0	0	3	1
4	1	51	1	27.34	1	1	3	1
4	1	46	1	19.4674	1	0	3	1
4	1	41	1	18.5911	1	0	3	1
4	0	34	0	15.8222	0	0	3	2
4	1	66	1	17.1252	1	0	3	3
4	1	57	1	18.7328	1	0	2	2
4	0	74	0	18.6115	0	0	2	1
4	1	62	1	18.3594	1	0	3	2
4	0	42	0	23.815	0	0	3	1
4	1	47	1	25.565	0	1	3	1
4	0	51	0	28.3987	0	0	3	2
4	1	39	1	23.6614	1	1	2	1
4	1	55	1	20.7031	0	0	3	1
4	1	50	1	26.2976	0	0	3	2
4	1	34	1	21.6713	0	0	2	2
4	1	39	1	30.1194	0	1	2	1
4	1	50	1	21.9671	0	0	3	1
4	1	40	1	19.9219	0	0	3	1
4	1	41	1	27.1527	0	0	2	2
4	1	69	1	22.6562	0	0	3	1
4	1	30	1	23.9512	1	1	2	2
4	1	64	1	23.1834	1	1	2	2
4	1	33	1	26.6436	0	0	3	2
4	1	43	1	28.4005	0	1	2	2
4	1	54	1	27.3646	1	1	2	2
4	1	60	1	24.4418	1	0	3	1
4	1	45	1	19.6927	0	1	3	2
4	1	38	1	18.7109	0	1	3	1
4	1	46	1	20.4152	0	1	2	1
4	1	58	1	25.6896	1	1	3	2
4	1	51	0	16.5289	1	1	3	2
4	1	41	1	22.3182	1	1	3	1
4	1	57	1	24.093	0	0	2	1
4	1	79	0	21.1927	1	1	2	1
4	1	46	1	21.5139	0	0	2	2
4	1	36	0	21.5139	0	0	3	2
4	1	49	1	23.7024	0	0	3	1
4	1	44	1	25.0135	0	0	2	2
4	1	71	1	25.3444	0	0	2	1
4	0	28	1	17.9418	0	0	2	1
4	1	36	0	17.0068	1	1	3	2
4	1	48	1	22.5827	0	0	3	1
4	1	29	2	27.6817	0	0	2	2
4	1	46	0	26.9896	1	1	3	1
4	0	53	1	29.3847	0	0	2	2
4	1	60	1	21.7993	0	0	3	1
4	1	58	1	21.6713	0	0	2	1
4	1	48	0	17.9151	0	0	3	3
4	1	61	1	24.3375	0	0	2	2
4	1	46	0	22.8374	0	0	2	1
4	1	42	1	18.3594	0	0	3	1
4	1	43	0	26.1224	1	1	3	2
4	1	59	1	25.0865	1	1	3	2
4	0	58	0	22.0604	0	0	2	1
4	0	54	0	20.5457	0	0	2	2
4	1	42	1	25.6055	0	1	3	1
4	1	46	1	22.9398	0	0	3	2
4	1	46	0	17.6254	0	0	2	1
4	1	43	1	21.7993	0	0	3	1
4	1	44	1	19.1406	0	0	3	2
4	1	47	0	23.5883	1	1	2	1
4	1	48	0	20.7031	1	0	3	1
4	1	58	1	24.0234	0	0	3	1
4	1	40	1	25.9516	0	0	2	1
4	1	39	1	21.5139	0	0	2	2
4	1	39	1	19.4362	0	0	3	1
4	1	43	1	21.7993	0	0	3	1
4	0	50	1	21.5458	0	0	3	2
4	1	60	1	23.8751	0	0	3	1
4	1	51	1	24.977	1	1	3	1
4	1	36	0	20.0796	0	0	2	2
4	0	37	1	20.8889	0	0	3	2
4	1	43	0	19.487	1	1	2	1
4	1	65	0	23.0204	0	0	3	1
4	1	49	1	20.2812	0	0	3	1
4	1	63	0	23.3355	1	1	2	1
4	1	57	0	24.8016	0	1	2	1
4	1	51	0	30.8112	0	0	2	2
4	1	45	0	19.5918	0	0	3	1
4	1	44	1	31.9922	1	0	2	3
4	1	79	1	23.8304	0	0	3	3
4	1	59	1	24.2215	0	0	2	1
4	1	48	1	25.0865	0	0	3	3
4	1	60	1	21.3039	1	0	2	1
4	1	60	1	18.7783	1	1	3	1
4	0	26	0	15.5709	0	0	3	2
4	1	50	0	18.424	0	0	2	2
4	1	79	0	20.202	1	1	2	1
4	0	49	0	18.4265	0	0	3	1
4	1	40	0	22.4813	0	0	2	1
4	1	45	0	21.5451	1	0	3	2
4	1	35	0	20.9366	1	1	3	1
4	1	50	1	19.5717	1	1	3	2
4	1	36	1	17.9282	1	1	3	1
4	1	60	1	23.7253	1	1	2	2
4	1	53	1	22.0581	1	0	3	1
4	1	32	0	20.0617	1	0	3	2
4	1	38	0	17.5926	0	0	3	2
4	1	61	0	19.433	1	1	3	2
4	1	57	1	19.43	1	1	3	2
4	1	55	1	20.3856	1	1	2	1
4	1	50	0	19.487	1	1	3	2
4	1	67	1	24.0055	0	0	3	2
4	1	51	1	20.8086	0	0	3	1
4	1	61	0	20.8209	1	0	2	2
4	1	55	1	24.5351	1	1	3	1
4	1	37	0	28.0428	0	1	2	1
4	1	18	0	20.4997	0	0	3	2
4	1	51	0	20.202	1	0	3	2
4	1	46	0	25.1559	0	0	3	2
4	1	39	0	22.3081	1	0	2	2
4	1	59	1	22.2041	0	0	3	2
4	1	44	1	17.3134	0	0	3	1
4	1	47	1	22.4813	0	0	3	1
4	1	45	1	25.5296	0	0	2	2
4	1	46	0	19.9219	0	0	3	1
4	1	60	1	20.1956	0	1	3	2
4	1	47	0	22.1443	1	1	2	1
4	1	47	1	20.2422	1	1	3	1
4	1	71	1	18.7783	1	1	2	2
4	0	51	1	26.4855	0	0	2	1
4	1	51	1	23.3067	1	1	3	2
4	1	53	1	27.3438	1	0	3	1
4	1	36	1	17.6471	0	0	2	2
4	1	56	0	25.2595	0	0	3	1
4	1	40	1	25.4028	1	0	3	1
4	1	53	1	24.32	0	0	3	1
4	1	44	1	25.0135	0	0	2	2
4	1	32	0	27.1605	0	0	2	1
4	1	57	1	18.8271	0	0	3	2
4	1	43	1	24.12	0	1	3	2
4	1	57	1	25.11	0	0	2	2
4	1	51	1	18.9036	1	1	3	2
4	1	64	1	27.5482	0	1	3	1
4	1	46	0	20.9573	1	1	3	1
4	1	64	0	18.96	1	1	3	2
4	1	70	0	20.42	0	0	3	1
4	1	60	0	21.4533	1	1	3	1
4	1	51	0	22.2656	0	0	2	3
4	0	48	1	18.1862	0	0	1	2
4	1	59	1	20.24	0	0	2	1
4	1	45	1	19.8141	1	1	2	2
4	1	33	1	27.6095	0	0	2	1
4	1	43	1	27.4406	0	1	2	2
4	1	30	0	19.5682	0	1	2	1
4	1	47	1	19.1512	1	1	3	3
4	1	46	0	26.4463	1	1	3	2
4	1	36	0	21.0077	0	0	3	1
4	1	37	0	20.66	0	0	2	1
4	1	46	0	26.99	1	1	3	1
4	1	43	1	27.44	0	1	3	1
4	1	40	0	17.3	0	0	3	2

## Sheet: CHB
group	编号	病案号	姓名	性别	年龄（岁）	民族	BMI	吸烟史	饮酒史	rs87	rs96
2	1003	939891	覃彪	男	50	0	19.0311	0	1	1	2
2	1004	939390	洪桃	女	26	1	22.6667	0	0	3	2
2	1005	940296	黄中一	男	44	0	22.5981	0	0	1	3
2	1008	934096	方仁化	男	51	0	25.7117	1	1	1	3
2	1010	940787	陈色伟	男	47	1	22.231	0	0	1	2
2	1011	939788	黄业前	男	42	0	19.9432	1	1	1	1
2	1012	939402	汪汗明	男	35	1	25.0995	0	1	1	3
2	1016	937894	何永康	男	28	1	36.2959	0	0	3	2
2	1017	937490	陈继宝	男	34	0	28.441	0	1	2	3
2	1018	933691	汤中叙	男	38	1	20.7008	0	0	3	2
2	1019	939646	黄清博	男	27	0	17.5781	0	0	1	2
2	1022	937527	陈成广	男	71	1	23.8751	0	0	1	3
2	1029	941923	蒙金范	男	33	毛南族	25.2826	1	1	3	3
2	1033	942281	廖海亮	男	20	0	22.9854	0	0	1	2
2	1039	942046	韦富斌	男	37	0	26.2188	1	1	1	2
2	1040	942677	邓昭福	男	36	1	21.2585	1	1	1	3
2	1045	943500	梁永合	男	40	0	24.2424	1	0	3	3
2	1046	943311	颜忠宙	男	30	0	#VALUE!	0	0	3	2
2	1047	943753	杨春培	女	29	0	17.5431	0	0	1	3
2	1048	943777	秦伟红	女	51	1	24.0346	0	0	1	3
2	1050	943652	庞始全	男	47	1	24.4646	1	1	1	1
2	1052	944151	吴杰	男	39	1	19.1358	1	1	3	2
2	1053	944732	曹春军	男	31	1	20.3125	0	0	1	2
2	1055	945724	黄腾华	男	27	1	20.5499	0	0	1	2
2	1059	955540	蒙安好	男	38	1	28.3447	0	0	1	2
2	1060	954086	雷超	男	29	1	23.1084	1	1	1	2
2	1064	955534	梁贤耀	男	60	1	18.0697	1	1	1	3
2	1065	954675	林华	男	30		1.67	70	25.0995	1	3
2	1069	564705	甘云多	男	33	0	19.5918	0	0	1	3
2	1070	957487	邓景亮	男	33	0	23.7654	0	0	3	3
2	1071	957542	韦才军	男	31	1	23.255	0	1	3	3
2	1072	957616	邱美英	女	58	1	31.1846	0	0	1	3
2	1074	958340	韦凤金	女	44	0	22.6347	0	0	1	3
2	1075	956916	温润锋	男	34	0	22.4059	0	1	1	3
2	1076	958494	宋德玲	女	38	1	24.3418	0	0	1	3
2	1079	958572	刘才慧	女	34	1	27.3438	0	0	3	1
2	1083	958928	阮凤莲	女	44	0	19.1111	0	0	3	1
2	1084	958836	孙成	男	24	1	21.2585	1	0	3	3
2	1085	958340	韦凤金	女	44	0	22.6347	0	0	1	2
2	1086	958851	罗圣理	男	63	1	18.8189	1	1	3	2
2	1088	959614	廖志新	男	39	1	20.7612	0	1	1	3
2	1090	959247	黄立强	男	43	1	21.4536	0	0	1	2
2	1091	957606	蒋金	男	34	1	25.9516	0	1	1	2
2	1092	957616	邱美英	女	58	1	31.1846	0	0	1	3
2	1093	959233	蒙豪霖	男	24	1	18.6122	1	1	1	2
2	1094	960482	徐银	女	20	1	17.9418	0	0	2	3
2	1097	960542	黄起贵	男	33	0	19.052	1	1	2	2
2	1099	959743	覃丽慧	女	18	0	21.9138	0	0	3	3
2	1100	961210	李秋英	女	31	1	17.6254	0	0	3	3
2	1101	894190	吴子娴	女	17	1		0	0	1	2
2	1104	961519	黄启赵	男	22	0	20.2422	1	1	1	3
2	1106	960656	曾加成	男	33	1	19.3792	1	1	1	3
2	1107	961690	莫成城	男	23	0	20.9573	1	1	3	2
2	1109	962598	甘学强	男	30	0	21.2963	0	0	1	3
2	1110	962712	谢国雄	男	63	1	23.0546	1	0	1	3
2	1112	961949	梁友总	男	15	0	14.6667	0	0	3	2
2	1114	955657	韦妹	女	60	0	17.1875	0	0	3	3
2	1115	960594	卫自金	男	66	1	19.8804	1	1	1	2
2	1117	962333	梁珏	男	28	0	18.0841	1	1	3	2
2	1118	963692	刘键	男	41	1	17.9282	0	0	1	2
2	1119	963590	赵华争	男	22	0	17.9982	1	1	3	3
2	1121	963659	何芝	女	23	布依族	24.8777	0	0	1	3
2	1122	964433	覃炳华	男	40	0	21.5645	1	1	1	3
2	1124	964113	何丽萍	女	34	0	24.4444	0	0	1	2
2	1125	963658	梁尚政	男	45	1	23.8087	1	1	1	1
2	1126	964885	张春华	女	40	瑶族	21.2306	0	0	1	3
2	1128	964878	周志凤	女	43	1	21.3593	0	0	1？	3
2	1129	964949	卢翠兰	女	32	1	20.4294	0	0	1	2
2	1130	965436	龙政浩	男	37	0	18.3655	0	1	1	3
2	1131	965494	王建国	男	39	1	22.4913	1	1	3	3
2	1134	965399	韦小强	男	18	1	18.9292	1	1	1	2
2	1201	969913	戴永东	男	47	汉	26.6728	0	1	3	3
2	1202	968753	覃雄念	男	33	汉	20.5693	1	0	3	2
2	1203	968719	樊吉顺	男	41	壮	24.093	1	1	3	3
2	1204	970119	陈沂	男	33	汉	21.2585	0	0	1	3
2	1205	970043	石瑞仁	男	51	汉	21.2585	0	0	1	2
2	1206	970616	郑权	男	33	瑶	19.0311	1	1	1	2
2	1207	968632	叶显锋	男	36	汉	21.4876	0	1	1	3
2	1208	969567	季忠信	男	29	壮	20.1092	1	1	3	2
2	1209	970678	郭峻源	男	34	汉	25.5859	1	1	3	2
2	1210	968719	樊吉顺	男	41	壮	24.093	1	1	3	3
2	1211	970043	石瑞仁	男	51	壮	22.9481	1	1	1	2
2	1212	662875	韦振武	男	37	汉	22.2291	0	1	1	2
2	1213	963692	刘键	男	41	汉	17.7154	0	0	1	2
2	1214	964265	黄江海	男	25	汉	20.7612	0	1	1	3
2	1215	966914	马志云	男	43	汉	25.8166	0	0	3	1
2	1216	970895	雷毓洪	男	56	壮	17.9282	1	1	1	3
2	1217	971567	卢品胜	女	48	汉	22.8889	0	0	3	3
2	1218	971499	陈乐曼	女	36	汉	26.9982	0	0	1	2
2	1219	970941	李丽君	女	27	壮	21.3593	0	0	1?	3
2	1220	970893	王翠英	女	54	汉	27.1816	0	0	3	2
2	1221	972003	玉敏辉	男	32	壮	24.2215	1	1	3	2
2	1222	970979	何佳鸿	男	23	汉	24.7721	0	1	3	1
2	1223	972803	何繁春	女	29	壮	17.5278	0	0	3	3
2	1225	971788	廖学德	男	37	汉	17.9688	0	0	1	2
2	1226	972820	陈世和	男	41	汉	31.8244	1	1	1	3
2	1227	971809	林德莲	女	45	汉	15.9439	0	0	3	1
2	1228	820895	吕荣华	男	33	壮	18.9069	1	1	2	2
2	1229	972743	韦炳旺	男	51	汉	21.7993	1	1	1	3
2	1230	972984	莫光相	男	30	壮	22.4609	1	1	3	3
2	1231	909203	覃胜	男	31	壮	16.7969	0	1	1	2
2	1232	973309	张寿剑	男	32	汉	24.1672	1	1	3	2
2	1233	973568	韦寿海	男	37	壮	19.721	0	1	3	2
2	1234	973571	韦绍远	男	59	壮	19.1327	1	1	3	2
2	1235	973579	宋文通	男	48	汉	24.4898	1	1	1	1
2	1236	961690	莫成城	1	23	0	20.96	1	1	1	2
2	1237	945898	陈政	1	51	1	24.44	1	0	3	1

## Sheet: LC
group	编号	病案号	姓名	性别	年龄（岁）	民族	BMI	吸烟史	饮酒史	rs87	rs96
3	1015	941171	符志军	男	47	1	#DIV/0!			1	3
3	1026	941669	黎健	男	38	1	21.7993	0	0	1	2
3	1030	942039	赵永平	男	30	0	20.898	1	1	2	2
3	1042	942865	刘超钦	男	77	1	23.8751	0	0	2	3
3	1061	955657	韦妹	女	60	0	17.1875	0	0	3	3
3	1062	954721	李真源	男	39	1	19.257	1	0	3	2
3	1066	956356	杨焕波	男	66	1	#VALUE!	1	0	3	3
3	1087	959978	周子振	男	53	1	25.3515	0	0	3	3
3	1127	963798	黄桂珍	女	68	0	24.0346	0	0	3	2
3	2009	938906	罗世华	男	38	1	26.398	1	1	3	2
3	2012	941170	林明杰	男	61	0	17.5771	1	1	1	2
3	2013	941182	农永朝	男	53	0	#DIV/0!			3	2
3	2034	863032	全裕才	男	39	0	23.4375	0	0	1	2
3	2035	943812	黄新友	男	63	1	24.7252	1	0	3	2
3	2036	943988	符征辉	男	44	1	23.03	1	0	2	2
3	2037	944133	王忠保	男	53	0	26.6728	1	1	3	3
3	2046	934253	冯保强	男	53	1	22.1453	0	1	1	3
3	2048	916607	潘贵宁	男	45	0	38.9739	1	1	1	3
3	2049	945400	李汝春	女	39	0	17.2879	1	0	1	3？
3	2052	945881	谢伟波	男	47	1	19.487	0	1	2	2
3	2055	956080	梁运娣	女	64	1	25.2994	1	1	1	2
3	2057	955985	林超荣	男	59	1	21.0077	1	1	1	3
3	2060	952890	杨远全	男	36	侗族	30.7958	1	0	3	1
3	2061	956545	吴守权	男	57	1	21.3878	1	1	1	2
3	2063	925172	蓝祝宇	男	43	0	18.0697	0	0	1	3
3	2064	955708	韦炳固	男	56	0	17.4515	1	0	1	1
3	2065	954189	徐秀莲	女	43	1	17.0874	0	0	3	3
3	2066	955457	刘展欢	男	46	1	21.2183	0	0	1	1
3	2068	951770	梁添敏	男	38	1	17.0068	0	1	1	3
3	2069	956687	韦利琴	女	38	瑶族	25.0657	0	0	1	1
3	2070	956816	吴成万	男	59	苗族	22.2656	1	0	1	3
3	2071	451454	钟平义	男	60	0	24.0484	0	0	3	3
3	2072	954422	黄绍福	男	51	1	24.5675	1	0	3	3
3	2073	955900	韦秀娟	女	41	0	26.0584	1	0	1	3
3	2074	957034	覃国兴	男	50	0	28.0404	1	1	3	3
3	2075	957477	何雪波	男	39	1	27.5482	0	0	1	1
3	2076	953330	韦善杰	男	60	0	20.1956	1	0	1	2
3	2077	957012	刘海连	女	39	1	19.1111	1	0	3	2
3	2078	647958	蒙革元	男	37	1	27.9904	1	1	3	2
3	2079	957982	潘奕讯	男	32	1	18.6851	1	1	3	2
3	2080	958092	刘洪福	男	33	1	20.0692	0	0	1	2
3	2081	958440	秦庆光	男	52	0	21.875	0	0	1	3
3	2083	944172	黎忠耿	男	44	0	0	1	0	1	1
3	2085	958882	梁武	男	41	1	20.9042	0	0	1	2
3	2087	948579	庞弟权	男	68	1	22.8624	0	0	3	2
3	2094	943812	黄新友	男	63	1	24.7252	1	1	3	2
3	2095	958501	马冠良	男	51	0	19.4674	0	0	1	1
3	2096	961071	李华新	女	59	1	27.8852	0	1	1	2
3	2101	869225	黄美亮	男	64	0	20.5761	1	1	1	2
3	2102	961845	覃学俭	男	31	0	24.7676	0	0	1	2
3	2103	961939	彭玉珠	女	67	1	29.5525	1	0	3	3
3	2106	963221	罗飞民	男	45	0	27.9431	0	0	1	2
3	2107	963323	郑之龙	男	49	1	18.1252	0	0	3	2
3	2109	507242	肖群荣	男	61	1	21.4844	1	0	3	3
3	2110	962594	甘宗柱	男	57	1	32.0461	1	1	1	2
3	2112	964069	段文胜	男	48	1	26.4915	1	1	1	3
3	2115	939235	韦年光	男	49	0	27.0416	1	0	2	2
3	2116	953863	覃郁肖	女	65	0	24.8358	0	0	3	3
3	2117	964853	马永来	男	69	1	26.5731	0	1	1	3
3	2119	964791	韦荣柳	女	28	0	17.6254	1	0	1	3
3	2120	965538	廖成敢	男	41	0	21.4844	0	0	1	2
3	2121	964130	梁和平	男	37	1	23.8087	0	0	1	3
3	2201	969649	黄建云	男	57	汉	20.7612	0	0	3	1
3	2202	969990	叶春常	男	48	汉	18.6851	1	1	3	3
3	2203	967734	黄超银	男	55	汉	22.1591	1	1	1	3
3	2204	968716	李新	男	47	汉	32.872	0	0	3	3
3	2205	966560	覃善梅	女	77	壮	17.8506	0	0	3	3
3	2206	553564	曾荣	男	56	壮	24.3025	1		2	3
3	2207	851634	杨粒萍	女	55	汉	29.5858	0	0	2	3
3	2208	971131	廖振芳	女	69	壮	16.2331	0	0	2	2
3	2209	907633	陈国良	男	26	汉	21.5645	1	1	1	3
3	2210	957636	农尚英	女	40	汉	20.669	0	0	1	1
3	2211	954131	梁乐	男	39	汉	22.3214	0	1	3	3
3	2212	972874	李启战	男	46	壮	24.3046	0	0	1	3
3	2213	763621	陈杰锋	男	29	汉	18.6851	1	1	3	2
3	2214	962973	梁世权	男	71	汉	19.7055	0	1	3	2
3	2215	973004	黄慎杰	男	28	壮	35.0112	1	1	2	2
3	2216	973101	李华全	男	41	壮	21.875	1	1	1	3
3	2217	973269	陈志常	男	49	汉	24.8922	0	1	1	3
3	2218	972284	凌得文	男	43	壮	24.9135	1	1	3	3
3	1067	951222	赵国伟	男	50	0	27.2874	0	1	1	2
3	1116	963952	刘伟全	男	45	1	21.3039	0	0	3？	2
3	2219	885635	凌育金	1	38	1	25.1486	0	0	1	3

## Sheet: HCC
group	编号	病案号	姓名	性别	年龄（岁）	民族	BMI	吸烟史	饮酒史	rs87	rs96
4	1001	939817	陈伟雄	男	48	1	21.5139	0	0	3	3
4	1002	898405	龙元妹	女	22	0	19.8347	0	0	2	2
4	1036	941996	邱康莲	男	68	1	#DIV/0!	0	0	3	2
4	2097	961091	方向东	男	51	1	18.8189	0	1	3	3
4	3003	940080	农根荣	男	48	0	25.9516	1	1	1	2
4	3006	932435	程礼雄	男	65	1	18.4265	1	1	2	2
4	3009	940202	蓝克常	男	62	0	18.3768	1	1	3	2
4	3012	939914	马权新	男	27	1	24.2215	0	0	1	2
4	3015	940201	谭岳坚	男	51	1	23.8367	0	0	3	2
4	3021	940435	黄炳家	男	57	1	22.68	0	0	3	3
4	3023	939668	闭安中	男	47	0	20.3125	1	1	3	3
4	3024	894054	吴凯华	女	32	0	20.1348	0	0	3	2
4	3025	916097	黎建军	男	52	1	20.4152	1	1	3	1
4	3026	933030	符健锋	男	49	1	20.7031	1	1	1	3
4	3028	938799	陈培友	男	49	1	22.0386	0	0	3	3
4	3029	932984	赵能燃	男	43	1	22.4913	0	0	1	2
4	3031	940589	唐先贵	男	44	瑶	21.0077	0	1	1	3
4	3033	935030	蓝群	男	58	瑶	22.8624	0	0	1	1
4	3034	939816	赖锦平	男	34	1	24.4898	0	0	1	3
4	3036	931577	蒙扬坚	男	45	1	22.5827	1	0	1	3
4	3037	835597	封扬	男	56	1	22.8374	0	0	1	2
4	3038	934648	覃保卫	男	47	1	20.5693	1	1	1	2
4	3040	940816	廖海华	男	26	0	20.1995	0	0	1	1
4	3041	940886	陆世文	男	50	1	24.2215	0	1	1	2
4	3067	939830	周善庚	男	50	1	25.2595	0	0	3	2
4	3068	930275	苏忠	男	54	1	18.8189	1	1	1	3
4	3069	922992	邓其锦	男	47	1	16.955	1	1	1	3
4	3075	913495	马富斌	男	39	1	#DIV/0!	0	0	1	2
4	3076	935457	蓝瑞康	男	29	0	17.5781	1	1	1	2
4	3084	942227	潘炳龙	男	65	1	19.4674	0	0	3	3
4	3085	934099	黄培权	男	27	0	20.2812	1	1	1	3
4	3086	942403	余光匠	男	49	1	23.533	0	0	2	3
4	3091	942509	韦大哲	男	43	0	22.0386	0	0	3	2
4	3092	942566	刘建社	男	49	0	19.4674	0	0	3	1
4	3095	942641	钟少春	男	39	1	24.0317	0	0	1	2
4	3108	943365	郭厚元	男	52	1	24.6755	0	0	3	3
4	3111	943212	樊茂侦	男	40	0	19.3835	0	0	3	2
4	3112	892834	覃权	男	38	1	16.8296	1	1	3	3
4	3114	943612	黎邦申	男	69	1	24.7843	1	1	1	3
4	3115	943554	谢黄生	男	34	1	23.5479	1	1	1	2
4	3116	943615	庞付	男	41	1	19.487	0	0	3	3
4	3117	780040	曹秀杨	男	68	0	20.9042	0	0	3	2
4	3119	943667	黄学芸	女	39	0	18.026	0	0	3	3
4	3120	943818	农学	男	46	0	19.721	0	0	1	3
4	3121	930333	玉大信	男	53	0	18.0697	1	1	1	3
4	3127	891666	蒙桂艺	男	40	0	17.301	0	0	1	2
4	3128	943978	李均祥	男	56	0	20.7967	0	0	1	2
4	3130	943924	丘如明	男	69	1	24.9649	0	0	3	3
4	3131	884966	蓝旭政	男	50	0	22.0386	1	0	1	2
4	3132	918715	温宁	男	41	1	20.5289	1	0	1	2
4	3136	912870	于乃活	男	56	1	19.1406	0	0	3	3
4	3139	944027	王静增	男	57	2	19.721	1	1	1	2
4	3146	944489	李敏	男	50	1	26.0617	0	0	3	2
4	3147	934655	李增寿	男	63	1	#REF!	0	0	2	2
4	3150	944973	陆肇弼	男	48	0	23.815	0	0	1	2
4	3151	934909	莫增旋	男	34	0	21.3039	0	0	1	2
4	3156	935565	聂如海	男	57	1	18.3655	0	0	1	1
4	3160	942509	韦大哲	男	43	0	22.0386	0	0	3	2
4	3161	945462	马永科	男	50	1	18.0697	0	0	3	3
4	3162	929159	梁伯新	男	52	1	16.0231	0	0	1	3
4	3163	945460	邓全国	男	47	1	27.5482	0	0	3	2
4	3165	508661	吴树良	男	32	0	27.2173	0	0	1	2
4	3166	945645	卢汉杨	男	60	1	24.4646	0	0	1	3
4	3168	945477	赵达标	男	29	1	22.7583	0	0	3	2
4	3173	919456	雷永忠	男	45	1	28.5156	0	0	1	3
4	3175	945940	徐荣春	男	39	0	34.8944	0	0	1	2？
4	3178	944049	农积迎	男	39	0	19.8347	0	0	1?	3
4	3179	945916	韦宝珍	男	59	0	23.4586	0	0	1	1？
4	3180	922924	刘运军	男	57	1	19.3772	0	0	1	3
4	3181	945967	莫生爱	男	59	1	0	0	0	1	3
4	3185	956081	彭福铣	男	74	1	21.9713	0	0	3	2
4	3189	686254	李坚雄	女	50	0	17.0656	0	0	1	2
4	3193	没有	农大付	男	40	1	#DIV/0!			3	2
4	3194	956217	凌安祥	男	53	1	20.5457	3年，3包/d	10年，1斤/d	1	2
4	3197	956469	梁志超	男	32	1	20.3704	0	0	1	2
4	3198	937134	苏彬	男	35	1	19.4674	20+年，20支/d	0	2	3
4	3199	891666	蒙桂艺	男	40	1	24.5675	0	15+年，半斤/d	1	2
4	3201	956552	陆华开	男	55	1	24.4646	0	0	1	3
4	3202	954237	李钧	男	49	1	25.4028	20+年，15支/d	0	1	3
4	3203	833598	李金强	男	56	1	21.4844	0	20+年	3	3
4	3206	954000	梁万一	男	37	1	23.0469	0	17	1	2
4	3207	956855	覃燕	女	49	0	#DIV/0!			1	2
4	3208	951800	陈剑伟	男	51	1	#DIV/0!	79	27.3356	1	2
4	3209	956777	卢增宁	男	46	1	19.4674	少量	0	1	2
4	3211	956957	禤宏佳	男	41	1	18.5911	5年，2包/d	0	1	2
4	3212	956912	赵亚琴	女	34	0	15.8222	0	0	1	3
4	3215	957405	梁章成	男	66	1	17.1252	0.5包/d	0	1	1
4	3219	955930	朱敦荣	男	57	1	18.7328	长期	0	3	3
4	3221	902404	黄素雁	女	74	0	18.6115	0	0	3	2
4	3222	957420	莫保山	男	62	1	18.3594	30+年，20支/d	0	1	3
4	3227	958082	任小宁	女	42	0	23.815	0	0	1	2
4	3228	948746	兰安恒	男	47	1	25.565	0	20+年	1	2
4	3229	952696	何朵英	女	51	0	28.3987	0	0	1	3
4	3230	901030	韦进杰	男	39	1	23.6614	少量	少量	3	2
4	3232	956251	黄元新	男	55	1	20.7031	0	0	1	2
4	3234	958403	潘秦伟	男	50	1	26.2976	0	0	1	3
4	3238	958657	赵林	男	34	1	21.6713	0	0	3	3
4	3239	954978	黄天斌	男	39	1	30.1194	0	少量	3	2
4	3240	951324	钟第才	男	50	1	21.9671	0	0	1	2
4	3241	958730	周文正	男	40	1	19.9219	0	0	1	2
4	3242	947107	邓武辉	男	41	1	27.1527	0	0	3	3
4	3243	958515	王标化	男	69	1	22.6562	0	0	1	2
4	3244	958713	覃能源	男	30	1	23.9512	少量	大量	3	3
4	3245	958738	梁达恩	男	64	1	23.1834	30+年，20支/d	30+年，2两/d	3	3
4	3246	949673	龙胜光	男	33	1	26.6436	0	0	1	3
4	3247	958764	陆彪	男	43	1	28.4005	0	20+年	3	3
4	3250	958856	韦子鑑	男	54	1	27.3646	20支/d	1斤/d	3	3
4	3251	958947	林德才	男	60	1	24.4418	1包/d	0	1	2
4	3253	952328	何永德	男	45	1	19.6927	0	10+年	1	3
4	3254	959435	黄明通	男	38	1	18.7109	0	少量	1	2
4	3256	959474	谭福胜	男	46	1	20.4152	0	长期	3	2
4	3257	959738	罗兆东	男	58	1	25.6896	10支/d	半斤/d	1	3
4	3260	922805	莫炳琨	男	51	0	16.5289	1	1	1	3
4	3265	946610	黄启宾	男	41	1	22.3182	1	1	1	2
4	3267	960241	麦高发	男	57	1	24.093	0	0	3	2
4	3268	793853	陆盛年	男	79	0	21.1927	1	1	3	2
4	3271	959380	陈福林	男	46	1	21.5139	0	0	3	3
4	3272	960472	许厚康	男	36	0	21.5139	0	0	1	3
4	3273	937153	高志才	男	49	1	23.7024	0	0	1	2
4	3274	960461	梁坚	男	44	1	25.0135	0	0	3	3
4	3275	869546	陈志强	男	71	1	25.3444	0	0	3	2
4	3276	960921	张丽静	女	28	1	17.9418	0	0	3	2
4	3277	952703	黄德寅	男	36	0	17.0068	1	1	1	3
4	3278	961241	谭伟良	男	48	1	22.5827	0	0	1	2
4	3279	961259	石秀函	男	29	2	27.6817	0	0	3	3
4	3281	950746	黄荣满	男	46	0	26.9896	1	1	1	2
4	3282	898733	吴健春	女	53	1	29.3847	0	0	3	3
4	3283	907771	温发兴	男	60	1	21.7993	0	0	1	2
4	3285	961528	谭振田	男	58	1	21.6713	0	0	3	2
4	3286	793534	韦继文	男	48	0	17.9151	0	0	1	1
4	3287	959284	黄炳忠	男	61	1	24.3375	0	0	3	3
4	3289	961673	唐毓敏	男	46	0	22.8374	0	0	3	2
4	3290	961727	梁永宗	男	42	1	18.3594	0	0	1	2
4	3291	930073	韦茂周	男	43	0	26.1224	1	1	1	3
4	3292	960243	刘赞穗	男	59	1	25.0865	1	1	1	3
4	3293	962001	黄美英	女	58	0	22.0604	0	0	3	2
4	3294	962490	黄月清	女	54	0	20.5457	0	0	3	3
4	3295	951381	何志恒	男	42	1	25.6055	0	1	1	2
4	3297	955076	黄宏汉	男	46	1	22.9398	0	0	1	3
4	3298	962514	黎坚	男	46	0	17.6254	0	0	3	2
4	3300	858166	马富贤	男	43	1	21.7993	0	0	1	2
4	3305	947057	冯邦升	男	44	1	19.1406	0	0	1	3
4	3306	963014	张志洲	男	47	0	23.5883	1	1	3	2
4	3307	963095	卢天辉	男	48	0	20.7031	1	0	1	2
4	3308	951603	刘海林	男	58	1	24.0234	0	0	1	2
4	3312	963418	易家有	男	40	1	25.9516	0	0	3	2
4	3314	963921	莫尤才	男	39	1	21.5139	0	0	3	3
4	3315	964033	吴兴高	男	39	1	19.4362	0	0	1	2
4	3316	858166	马富贤	男	43	1	21.7993	0	0	1	2
4	3317	960163	蓝艳彬	女	50	1	21.5458	0	0	1	3
4	3318	811249	陈振智	男	60	1	23.8751	0	0	1	2
4	3319	964055	雷恒形	男	51	1	24.977	1	1	1	2
4	3320	964208	周金校	男	36	0	20.0796	0	0	3	3
4	3321	964068	莫昭琼	女	37	1	20.8889	0	0	1	3
4	3322	938382	陈小章	男	43	0	19.487	1	1	3	2
4	3324	935561	韦立东	男	65	0	23.0204	0	0	1	2
4	3326	964219	陈南	男	49	1	20.2812	0	0	1	2
4	3327	923380	莫益怀	男	63	0	23.3355	1	1	3	2
4	3328	964543	李长俊	男	57	0	24.8016	0	1	3	2
4	3329	951483	覃弘	男	51	0	30.8112	0	0	3	3
4	3330	688881	黄焕开	男	45	0	19.5918	0	0	1	2
4	3331	964585	吴显威	男	44	1	31.9922	1	0	3	1
4	3332	915585	苏惠能	男	79	1	23.8304	0	0	1	1
4	3333	964735	张裕富	男	59	1	24.2215	0	0	3	2
4	3335	659674	陈俊科	男	48	1	25.0865	0	0	1	1
4	3336	964938	符文权	男	60	1	21.3039	1	0	3	2
4	3337	964942	黎光全	男	60	1	18.7783	1	1	1	2
4	3338	961232	麻晓岚	女	26	0	15.5709	0	0	1	3
4	3341	964898	黄作军	男	50	0	18.424	0	0	3	3
4	3342	793853	陆盛年	男	79	0	20.202	1	1	3	2
4	3343	964812	农青葵	女	49	0	18.4265	0	0	1	2
4	3345	957222	黄启登	男	40	0	22.4813	0	0	3	2
4	3346	965295	余毅	男	45	0	21.5451	1	0	1	3
4	3347	965545	黄炳刚	男	35	0	20.9366	1	1	1	2
4	3348	965444	滕志高	男	50	1	19.5717	1	1	1	3
4	3350	857366	李棐刚	男	36	1	17.9282	1	1	1	2
4	3351	956266	李庆杰	男	60	1	23.7253	1	1	3	3
4	3352	951302	廖桂荣	男	53	1	22.0581	1	0	1	2
4	3353	952223	覃建干	男	32	0	20.0617	1	0	1	3
4	3355	948614	覃建掌	男	38	0	17.5926	0	0	1	3
4	3356	965747	樊育编	男	61	0	19.433	1	1	1	3
4	3357	965757	李春南	男	57	1	#DIV/0!			1	3
4	3358	955075	梁柱平	男	55	1	20.3856	1	1	3	2
4	3359	947888	梁贵宝	男	50	0	19.487	1	1	1	3
4	3360	965868	张云生	男	67	1	24.0055	0	0	1	3
4	3401	969815	林超	男	51	汉	20.8086	0	0	1	2
4	3402	906173	田贵宗	男	61	壮	20.8209	1	0	3	3
4	3403	969952	张寿旺	男	55	汉	24.5351	1	1	1	2
4	3404	969947	凌经总	男	37	壮	28.0428	0	1	3	2
4	3405	968129	陆正猛	男	18	壮	20.4997	0	0	1	3
4	3406	969923	农家林	男	51	壮	20.202	1	0	1	3
4	3407	967382	陆文江	男	46	壮	25.1559	0	0	1	3
4	3408	955341	蒙炬	男	39	壮	22.3081	1	0	3	3
4	3409	968720	周竹东	男	59	汉	22.2041	0	0	1	3
4	3410	966038	陆江	男	44	汉	17.3134	0	0	1	2
4	3411	949342	钟文福	男	47	汉	22.4813	0	0	1	2
4	3412	960628	姚尹安	男	45	汉	25.5296	0	0	3	3
4	3413	970390	韦永辉	男	46	壮	19.9219	0	0	1	2
4	3414	898655	蓝东成	男	60	汉	20.1956	0	1	1	3
4	3415	963626	蓝标	男	47	壮	22.1443	1	1	3	2
4	3416	970434	林华堂	男	47	汉	20.2422	1	1	1	2
4	3417	0967650	苏乃著	男	71	汉	18.7783	1	1	3	3
4	3419	0969569	梁海燕	女	51	汉	26.4855	0	0	3	2
4	3420	0961173	邓以德	男	51	汉	23.3067	1	1	1	3
4	3421	0971115	黄柏	男	53	汉	27.3438	1	0	1	2
4	3422	0971199	江亮	男	36	汉	17.6471	0	0	3	3
4	3423	0931469	韦永顺	男	56	壮	25.2595	0	0	1	2
4	3425	0968723	罗兴炎	男	40	汉	25.4028	1	0	1	2
4	3426	0965308	梁永	男	53	汉	#DIV/0!	0	0	1	2
4	3429	0960461	梁坚	男	44	汉	25.0135	0	0	3	3
4	3430	0971479	罗覃富	男	32	壮	27.1605	0	0	3	2
4	3432	0859663	沈锡联	男	57	汉	18.8271	0	0	1	3
4	3433	0971826	黄耀壮	男	43	汉	#VALUE!	0	1	1	3
4	3435	0971638	黄育才	男	57	汉	#VALUE!	0	0	3	3
4	3436	0955786	朱汝旺	男	51	汉	18.9036	1	1	1	3
4	3437	0972079	刘九进	男	64	汉	27.5482	0	1	1	2
4	3438	0835218	黄文税	男	46	壮	20.9573	1	1	1	2
4	3439	0955388	钟德芳	男	64	0	#DIV/0!			1	3
4	3440	0848379	梁明益	男	70	壮	#DIV/0!	0	0	1	2
4	3441	0886773	何绍标	男	60	壮	21.4533	1	1	1	2
4	3442	0971514	卢祥学	男	51	壮	22.2656	0	0	3	1
4	3443	0951591	张永兰	女	48	汉	18.1862	0	0	2	3
4	3444	0820605	梁定全	男	59	汉	#VALUE!	0	0	3	2
4	3445	0973264	覃振新	男	45	汉	19.8141	1	1	3	3
4	3448	0949673	龙胜光	男	33	汉	27.6095	0	0	3	2
4	3449	0958764	陆彪	男	43	汉	27.4406	0	1	3	3
4	3450	0973993	苏兴	男	30	壮	19.5682	0	1	3	2
4	3451	0970104	曾梓军	男	47	汉	19.1512	1	1	1	1
4	3452	0974019	赵继荣	男	46	壮	26.4463	1	1	1	3
4	3453	0974264	许海佳	男	36	壮	21.0077	0	0	1	2
4	3455	0974270	黎运位	男	37	壮	#VALUE!	0	0	3	2
4	3456	950746	黄荣满	1	46	0	26.99	1	1	1	2
4	3458	0958764	陆彪	1	43	1	27.44	0	1	1	2
4	3462	891666	蒙桂艺	1	40	0	17.3	0	0	1	3

## Sheet: reference range
T-CHO	mmol/L	3.10-5.20
TG	mmol/L	0.56-1.70
HDL-C	mmol/L	1.160-1.420
LDL-C	mmol/L	2.700-3.130
apoAⅠ	g/L	1.200-1.600
apoB	g/L	0.800-1.050
apoAⅠ/B
Lp(a)	g/L	0.000-0.300
HCY	μmol/L	0.0-10.0
TBiL	μmol/L	3.40-20.50
DBiL	μmol/L	0.00-6.80
IBil	μmol/L	3.10-14.30
DB/TB
TP	g/L	65.0-85.0
ALB	g/L	40.0-55.0
GLO	g/L	20.0-40.0
A/G		1.2-2.4
GGT	U/L	10.0-60.0
TBA	μmol/L	0.00-10.00
AST	U/L	15-45
ALT	U/L	9-60
AST/ALT
ALP	U/L	45-125
PA	mg/L	250.0-400.0
CHE	U/L	5000-12000
AFP	ng/ml	0.00-11.00
